# Supplementary material for: Post-transplant cyclophosphamide versus anti-thymocyte globulin in allogeneic hematopoietic stem cell transplantation from unrelated donors: A systematic review and meta-analysis
Source: Front Oncol. 2023 Feb 16;13:1071268. doi: 10.3389/fonc.2023.1071268 (PMC9978173; doi:10.3389/fonc.2023.1071268)
Supplement: Supplementary file 2 [file Table_1.xlsx]

## Sheet: Sheet1
Table 1 Essential characteristics of the included studies and patients
First author (year)	Journal	Sample size	GVHD prophylaxis		Age, median (range), y		Gender (females/males)		Conditioning regimen		Diseases		Donor type		Graft source		Follow-up time, median (range), mon
			PTCy	ATG	PTCy	ATG	PTCy	ATG	PTCy	ATG	PTCy	ATG	PTCy	ATG	PTCy	ATG	PTCy	ATG
Battipaglia G (2019)	Blood	272	93	179	51 (20-73)	53 (19-75)	56/37	81/98	MAC: 47 RIC: 46	MAC: 90 RIC: 89	AML: 93	AML: 179	MMUDs: 93	MMUDs: 179	BM: 8 PBSCs: 85	BM: 15 PBSCs: 164	14 (2-56)	27 (2-83)
Brissot E (2020)	Journal of hematology & oncology	1626	174	1452	46 (18–74.2)	56 (18.1–77.5)	76/98	693/759	MAC: 76 RIC: 98	MAC: 687 RIC: 765	AML: 174	AML: 1452	MUDs: 174	MUDs: 1452	BM: 18 PBSCs: 156	BM: 143 PBSCs: 1309	20.5 (6.9–32.6)	33.2 (17.6–52.7)
Moiseev IS (2016)	Biology of Blood and Marrow Transplantation	211	86	125	34 (18-59)	31 (18-62)	NA	NA	MAC: 21 RIC: 65	MAC: 32 RIC: 93	AML: 52 ALL: 34	AML: 83 ALL: 42	MUDs: 68 MMUDs: 18	MUDs: 106 MMUDs: 19	PBSCs: 86	PBSCs: 125	12 (4-30)	17 (1-64)
Bailén R (2020)	Ann Hematol	132	72	60	44 (18–72)	42 (31–55)	30/42	23/37	MAC: 45 RIC: 27	MAC: 41 RIC: 19	AML and MDS: 47 ALL: 18 NHL and CLL: 2 Others: 5	AML and MDS : 35 ALL: 13 NHL and CLL: 8 Others: 4	MUDs: 55 MMUDs: 17	MUDs: 49 MMUDs: 11	BM: 16 PBSCs: 56	BM: 5 PBSCs: 55	26 (6-65)	78 （12-125)
Nykolyszyn C (2020)	Bone Marrow Transplant	62	22	40	49 (19–69)	51 (19–64)	NA	NA	MAC: 7 RIC: 15	MAC: 12 RIC: 28	NA	NA	MMUDs: 22	MMUDs: 40	PBSCS: 22	PBSCS: 40	24 (6-45)	68 (7-97)
Modi D (2021)	Transplant Cell Ther	76	25	51	62 (31-76)	53 (22-80)	12/13	24/27	MAC: 5 RIC: 20	MAC: 30 RIC: 21	AML: 19 MDS: 6	AML: 40 MDS: 11	MMUDs: 25	MMUDs: 51	BM: 1 PBSCs: 24	BM: 2 PBSCs: 49	NA	NA
Abbreviations：PTCy: posttransplant cyclophosphamide; ATG: anti-thymocyte globulin; BM: Bone marrow; PBSCs: peripheral blood stem cells;MUD: matched unrelated donor; MMUDs: mismatched unrelated donors; AML: acute myeloid leukemia; ALL: acute lymphoblastic leukemia; MDS: myelodysplastic syndrome; CLL: chronic lymphocytic leukemia; NHL: non-Hodgkin leukemia; MAC: myeloablative conditioning; RIC: red…
