# Supplementary material for: Post-transplant cyclophosphamide versus anti-thymocyte globulin in allogeneic hematopoietic stem cell transplantation from unrelated donors: A systematic review and meta-analysis
Source: Front Oncol. 2023 Feb 16;13:1071268. doi: 10.3389/fonc.2023.1071268 (PMC9978173; doi:10.3389/fonc.2023.1071268)
Supplement: Supplementary file 3 [file Table_2.xlsx]

## Sheet: Sheet1
Table 2 Quality assessment of the included articles using the Newcastle‒Ottawa Scale
study	representativeness of the exposed cohort	selection of the non-exposed cohort	ascertainment of exposure	demonstration that outcome of interest was not present at the start of the study	comparability of cohorts on the basis of the design or analysis	assessment of outcome	was follow-up long enough for outcomes to occur	adequacy of follow-up of cohorts	quality score
Charlotte Nykolyszyn （2020）		ê	ê	ê	êê	ê	ê	ê	8
Rebeca Bailén （2020）		ê	ê	ê	ê	ê	ê	ê	7
Ivan S. Moiseev （2016）		ê	ê	ê	ê	ê	ê	ê	7
Eolia Brissot （2020）		ê	ê	ê	êê	ê	ê	ê	8
Giorgia Battipaglia （2019）		ê	ê	ê	êê	ê	ê	ê	8
Dipenkumar Modi （2021）		ê	ê	ê	ê	ê	ê	ê	7
